# Supplementary material for: Clinical Features and Genomic Characterization of Post-Colonoscopy Colorectal Cancer
Source: Clin Transl Gastroenterol. 2020 Oct 6;11(10):e00246. doi: 10.14309/ctg.0000000000000246 (PMC7544176; doi:10.14309/ctg.0000000000000246)
Supplement: SUPPLEMENTARY MATERIAL [file ct9-11-e00246-s001.xlsx]

## Sheet: Sheet1
Supplemental Digital Content 1. Sureselect NCC oncopanel
Target: whole exon					Target: related intron
90 mutations and amplifications					12 fusion genes	23 partner genes
ABL1	CREBBP	IGF1R	NOTCH1	ROS1	ALK	AGTRAP	TPM3
AKT1	CTNNB1	IGF2	NOTCH2	SETD2	AKT3	C2orf44	TPM4
AKT2	CUL3	IL7R	NOTCH3	SMAD4	BRAF	CCDC6	VCL
AKT3	DDR2	JAK1	NRAS	SMADRCA4	EGFR	CD74
ALK	EGFR	JAK2	NRG1	SMO	ERBB4	CIT
APC	ENO1	JAK3	NT5C2	STAT3	FGFR2	EML4
ARIDIA	EP300	KEAP1	PALB2	STK11	FGFR3	EPB41
ARID2	ERBB2	KIT	PBRM1	TP53	NOTCH1	ESRP1
ATM	ERBB3	KRAS	PDGFRA	TSC1	NRG1	EZR
AXIN1	ERBB4	MAP2K1	PDGFRB	VHL	RAF1	FN1
BAP1	EZH2	MAP2K4	PIK3CA		RET	GOPC
BARD1	FBXW7	MAP3K1	PIK3R1		ROS1	KIAA1594
BCL2L11	FGFR1	MAP3K4	PTCH1			KIF5B
BRAF	FGFR2	MDM2	PTEN			KLC1
BRCA1	FGFR3	MET	RAC1			MAGI3
BRCA2	FGFR4	MTOR	RAC2			SDC4
CCDND1	FLT3	MYC	RAD51C			SEC16A
CD4	HRAS	MYCN	RAF1			SLC34A2
CDKN2A	IDH1	NF1	RB1			SLC34A3
CHEK2	IDH2	NFE2L2	RET			TACC3
