# Supplementary material for: Clinical Features and Genomic Characterization of Post-Colonoscopy Colorectal Cancer
Source: Clin Transl Gastroenterol. 2020 Oct 6;11(10):e00246. doi: 10.14309/ctg.0000000000000246 (PMC7544176; doi:10.14309/ctg.0000000000000246)
Supplement: SUPPLEMENTARY MATERIAL [file ct9-11-e00246-s002.xlsx]

## Sheet: Sheet1
Supplemental Digital Content 2. Averaged depth by target sequencing in PCCRCs
ID	Aerage depth
PCCRC_1	810
PCCRC_4	602
PCCRC_5	203
PCCRC_6	571
PCCRC_8	321
PCCRC_9	1843
PCCRC_10	777
PCCRC_11	653
PCCRC_13	340
PCCRC_14	683
PCCRC_15	596
PCCRC_16	593
PCCRC_18	507
PCCRC_19	413
PCCRC_20	705
PCCRC_21	733
PCCRC_22	687
PCCRC_25	737
PCCRC_26	562
PCCRC_28	727
PCCRC_29	354
PCCRC_31	141
PCCRC_32	467
